# Supplementary material for: Dosage Compensation of the X Chromosome during Sheep Testis Development Revealed by Single-Cell RNA Sequencing
Source: Animals (Basel). 2022 Aug 24;12(17):2169. doi: 10.3390/ani12172169 (PMC9454834; doi:10.3390/ani12172169)
Supplement: Supplementary file 1 [file animals-12-02169-s001.zip]

Archive with 1 entries (1 files):
- animals-1804171-supplementary.pdf
